# Supplementary material for: Efficacy of FFP3 respirators for prevention of SARS-CoV-2 infection in healthcare workers
Source: eLife. 2021 Nov 16;10:e71131. doi: 10.7554/eLife.71131 (PMC8635983; doi:10.7554/eLife.71131)
Supplement: Figure 1—figure supplement 1—source data 1. [file elife-71131-fig1-figsupp1-data1.xlsx]

## Sheet: Sheet1
	Symptomatic	Asymptomatic
Red	0.777778	0.222222
Green	0.760563	0.239437
