# Supplementary material for: Efficacy of FFP3 respirators for prevention of SARS-CoV-2 infection in healthcare workers
Source: eLife. 2021 Nov 16;10:e71131. doi: 10.7554/eLife.71131 (PMC8635983; doi:10.7554/eLife.71131)
Supplement: Figure 3—figure supplement 1—source data 1. [file elife-71131-fig3-figsupp1-data1.xlsx]

## Sheet: Ratio r2 r1
Cutoff	Low	Inferred	High
3	0	6.60483e-08	0.693538
4	0	4.85196e-08	0.598253
5	0	8.57777e-08	0.478172
6	0	6.30194e-08	0.416508
7	0	6.38098e-08	0.288699
